# Supplementary material for: Diversity of Escherichia coli from Faecal Samples of Danish Calves with Diarrhoea
Source: Vet Sci. 2025 Oct 13;12(10):987. doi: 10.3390/vetsci12100987 (PMC12568266; doi:10.3390/vetsci12100987)
Supplement: Supplementary file 1 [file vetsci-12-00987-s001.zip]

Archive with 5 entries (5 files):
- Supplementary Table S1.pdf
- Supplementary Table S2. MLVA Types.pdf
- Supplementary Table S3.pdf
- Supplementary Table S4. ST-types of E. coli.pdf
- Supplementary Table S5. Serotypes of E. coli detected in calves with diarrhoea.pdf
